# Supplementary material for: Residential wearable RSSI and accelerometer measurements with detailed location annotations
Source: Sci Data. 2018 Aug 21;5:180168. doi: 10.1038/sdata.2018.168 (PMC6103259; doi:10.1038/sdata.2018.168)
Supplement: Supplementary file 1 [file sdata2018168-isa1.zip]

Archive with 3 entries (3 files):
- i_Investigation.txt
- s_study_Byrne.txt
- a_assay_Byrne.txt
