# Supplementary material for: Residential wearable RSSI and accelerometer measurements with detailed location annotations
Source: Sci Data. 2018 Aug 21;5:180168. doi: 10.1038/sdata.2018.168 (PMC6103259; doi:10.1038/sdata.2018.168)
Supplement: Supplementary file 1 [file sdata2018168-isa1.zip › i_Investigation.txt]

# Investigation File generated for Scientific Data with Investigation File Authoring Tool version 0.1.0 on 20/07/2018 - This metadata file is CC0
ONTOLOGY SOURCE REFERENCE
Term Source Name	NCBITAXON	OBI	NCIT	EFO	ENVO	ERO
Term Source File	http://data.bioontology.org/ontologies/NCBITAXON	http://data.bioontology.org/ontologies/OBI	http://data.bioontology.org/ontologies/NCIT	http://data.bioontology.org/ontologies/EFO	http://data.bioontology.org/ontologies/ENVO	http://data.bioontology.org/ontologies/ERO
Term Source Version	2016AB	2014-08-18	17.06d	2.97		2013-08-02
Term Source Description	National Center for Biotechnology Information (NCBI) Organismal Classification	Ontology for Biomedical Investigations	National Cancer Institute Thesaurus	Experimental Factor Ontology	Environment Ontology	Eagle-I Research Resource Ontology
INVESTIGATION
Investigation Identifier
Investigation Title
Investigation Description
Investigation Submission Date
Investigation Public Release Date
INVESTIGATION PUBLICATIONS
Investigation PubMed ID
Investigation Publication DOI
Investigation Publication Author List
Investigation Publication Title
Investigation Publication Status
Investigation Publication Status Term Accession Number
Investigation Publication Status Term Source REF
INVESTIGATION CONTACTS
Investigation Person Last Name
Investigation Person Mid Initials
Investigation Person First Name
Investigation Person Address
Investigation Person Phone
Investigation Person Fax
Investigation Person Email
Investigation Person Affiliation
Investigation Person Roles
Investigation Person Roles Term Accession Number
Investigation Person Roles Term Source REF
STUDY
Study Identifier	10.1038/sdata.2018.168
Study Title	Residential wearable RSSI and accelerometer measurements with detailed location annotations
Study Submission Date	16/04/2018
Study Public Release Date	21/08/2018
Study Description	http://www.nature.com/articles/sdata2018168#abstract
Study File Name	s_study_Byrne.txt
Comment[Subject Keywords]	//;//
Comment[Manuscript Licence]	CC BY-4.0
Comment[Experimental Metadata Licence]	CC0
Comment[Supplementary Information File Name]	
Comment[Supplementary Information File Type]	x-zip-compressed
Comment[Supplementary Information File URL]	http://www.nature.com/articles/sdata2018168#supplementary-information
Comment[Data Repository]	figshare
Comment[Data Record Accession]	doi:10.6084/m9.figshare.6051794
Comment[Data Record URI]	https://doi.org/10.6084/m9.figshare.6051794
STUDY DESIGN DESCRIPTORS
Study Design Type	observation design
Study Design Type Term Accession Number	OBI:0300311
Study Design Type Term Source REF	OBI
STUDY PUBLICATIONS
Study PubMed ID	""
Study Publication DOI	doi:10.1109/WCNCW.2018.8369009
Study Publication Author List	""
Study Publication Title	""
Study Publication Status	published
Study Publication Status Term Accession Number	
Study Publication Status Term Source REF	
STUDY FACTORS
Study Factor Name	residence	activity type
Study Factor Type	Residence	physical activity
Study Factor Type Term Accession Number	NCIT:C25273	http://www.ebi.ac.uk/efo/EFO_0003940
Study Factor Type Term Source REF	NCIT	EFO
STUDY ASSAYS
Study Assay Measurement Type	two-dimensional spatial region
Study Assay Measurement Type Term Accession Number	BFO:0000009
Study Assay Measurement Type Term Source REF	OBI
Study Assay Technology Type	radio device
Study Assay Technology Type Term Accession Number	ENVO:01000577
Study Assay Technology Type Term Source REF	ENVO
Study Assay Technology Platform	""
Study Assay File Name	a_assay_Byrne.txt
STUDY PROTOCOLS
Study Protocol Name	Participants	Experiments
Study Protocol Type	Recruitment	data collection and processing objective
Study Protocol Type Term Accession Number	NCIT:C78343	ERO:0100087
Study Protocol Type Term Source REF	NCIT	ERO
Study Protocol Description		
Study Protocol URI	""	""
Study Protocol Version		
Study Protocol Parameters Name	""	instrument; manufacturer
Study Protocol Parameters Name Term Accession Number	""	""
Study Protocol Parameters Name Term Source REF	""	""
Study Protocol Components Name	""	""
Study Protocol Components Type	""	""
Study Protocol Components Type Term Accession Number	""	""
Study Protocol Components Type Term Source REF	""	""
STUDY CONTACTS
Study Person Last Name	Byrne	Kozlowski	Santos-Rodriguez	Piechocki	Craddock
Study Person First Name	Dallan	Michal	Raul	Robert	Ian
Study Person Mid Initials					
Study Person Email	dallanbyrne@gmail.com	""	""	""	""
Study Person Phone					
Study Person Fax					
Study Person Address					
Study Person Affiliation	SPHERE, Electronic Engineering Digital Health, University of Bristol, Office 1.31, Merchants Venturer Building, Bristol BS81UB, UK	SPHERE, Electronic Engineering Digital Health, University of Bristol, Office 1.31, Merchants Venturer Building, Bristol BS81UB, UK	SPHERE, Electronic Engineering Digital Health, University of Bristol, Office 1.31, Merchants Venturer Building, Bristol BS81UB, UK	SPHERE, Electronic Engineering Digital Health, University of Bristol, Office 1.31, Merchants Venturer Building, Bristol BS81UB, UK	SPHERE, Electronic Engineering Digital Health, University of Bristol, Office 1.31, Merchants Venturer Building, Bristol BS81UB, UK
Study Person Roles					
Study Person Roles Term Accession Number					
Study Person Roles Term Source REF					
Comment[Study Person ORCID]					
Comment[Funder]					
Comment[FundRef ID]					
Comment[Funder Term Source REF]					
Comment[Grant Identifier]					
