# Supplementary material for: Residential wearable RSSI and accelerometer measurements with detailed location annotations
Source: Sci Data. 2018 Aug 21;5:180168. doi: 10.1038/sdata.2018.168 (PMC6103259; doi:10.1038/sdata.2018.168)
Supplement: Supplementary file 1 [file sdata2018168-isa1.zip › s_study_Byrne.txt]

Source Name	Characteristics[organism]	Term Source REF	Term Accession Number	Protocol REF	Sample Name	Factor Value[residence]	Factor Value[activity type]
Participating homeowner	Homo sapiens	NCBITAXON	NCBITaxon:9606	Participants	user_a	house_a; house_b	activity type
Participating homeowner	Homo sapiens	NCBITAXON	NCBITaxon:9606	Participants	user_c	house_c	activity type
Participating homeowner	Homo sapiens	NCBITAXON	NCBITaxon:9606	Participants	user_d	house_a; house_b; house_d	activity type
