# Supplementary material for: Residential wearable RSSI and accelerometer measurements with detailed location annotations
Source: Sci Data. 2018 Aug 21;5:180168. doi: 10.1038/sdata.2018.168 (PMC6103259; doi:10.1038/sdata.2018.168)
Supplement: Supplementary file 1 [file sdata2018168-isa1.zip › a_assay_Byrne.txt]

Sample Name	Protocol REF	Parameter Value[instrument]	Parameter Value[manufacturer]	Assay Name	Raw Data File	Comment[Data Repository]	Comment[Data Record Accession]	Comment[Data Record URI]	Factor Value[residence]	Factor Value[activity type]
user_a	Experiments	CC2650; ADXL362; HX-A500E-K	Texas Instruments; Analog Devices Inc.; Panasonic	house_A_fingerprint_floor	residential_wearable_data_repo_with_location_labels_sub/house_A/experiments/fingerprint_floor	figshare	doi:10.6084/m9.figshare.6051794	https://doi.org/10.6084/m9.figshare.6051794	house_A	fingerprint
user_a	Experiments	CC2650; ADXL362; HX-A500E-K	Texas Instruments; Analog Devices Inc.; Panasonic	house_A_walking_rapid	residential_wearable_data_repo_with_location_labels_sub/house_A/experiments/walking_rapid	figshare	doi:10.6084/m9.figshare.6051794	https://doi.org/10.6084/m9.figshare.6051794	house_A	walking
user_a	Experiments	CC2650; ADXL362; HX-A500E-K	Texas Instruments; Analog Devices Inc.; Panasonic	house_A_walking_natural	residential_wearable_data_repo_with_location_labels_sub/house_A/experiments/walking_natural	figshare	doi:10.6084/m9.figshare.6051794	https://doi.org/10.6084/m9.figshare.6051794	house_A	walking
user_d	Experiments	CC2650; ADXL362; HX-A500E-K	Texas Instruments; Analog Devices Inc.; Panasonic	house_A_living_1	residential_wearable_data_repo_with_location_labels_sub/house_A/experiments/living_1	figshare	doi:10.6084/m9.figshare.6051794	https://doi.org/10.6084/m9.figshare.6051794	house_A	living
user_a	Experiments	CC2650; ADXL362; HX-A500E-K	Texas Instruments; Analog Devices Inc.; Panasonic	house_A_living_2	residential_wearable_data_repo_with_location_labels_sub/house_A/experiments/living_2	figshare	doi:10.6084/m9.figshare.6051794	https://doi.org/10.6084/m9.figshare.6051794	house_A	living
user_a	Experiments	CC2650; ADXL362; HX-A500E-K	Texas Instruments; Analog Devices Inc.; Panasonic	house_A_living_3	residential_wearable_data_repo_with_location_labels_sub/house_A/experiments/living_3	figshare	doi:10.6084/m9.figshare.6051794	https://doi.org/10.6084/m9.figshare.6051794	house_A	living
user_a	Experiments	CC2650; ADXL362; HX-A500E-K	Texas Instruments; Analog Devices Inc.; Panasonic	house_A_living_4	residential_wearable_data_repo_with_location_labels_sub/house_A/experiments/living_4	figshare	doi:10.6084/m9.figshare.6051794	https://doi.org/10.6084/m9.figshare.6051794	house_A	living
user_d	Experiments	CC2650; ADXL362; HX-A500E-K	Texas Instruments; Analog Devices Inc.; Panasonic	house_B_fingerprint_floor	residential_wearable_data_repo_with_location_labels_sub/house_B/experiments/fingerprint_floor	figshare	doi:10.6084/m9.figshare.6051794	https://doi.org/10.6084/m9.figshare.6051794	house_B	fingerprint
user_a	Experiments	CC2650; ADXL362; HX-A500E-K	Texas Instruments; Analog Devices Inc.; Panasonic	house_B_fingerprint_activity	residential_wearable_data_repo_with_location_labels_sub/house_B/experiments/fingerprint_activity	figshare	doi:10.6084/m9.figshare.6051794	https://doi.org/10.6084/m9.figshare.6051794	house_B	fingerprint
user_a	Experiments	CC2650; ADXL362; HX-A500E-K	Texas Instruments; Analog Devices Inc.; Panasonic	house_B_fingerprint_rapid	residential_wearable_data_repo_with_location_labels_sub/house_B/experiments/fingerprint_rapid	figshare	doi:10.6084/m9.figshare.6051794	https://doi.org/10.6084/m9.figshare.6051794	house_B	fingerprint
user_a	Experiments	CC2650; ADXL362; HX-A500E-K	Texas Instruments; Analog Devices Inc.; Panasonic	house_B_walking_rapid	residential_wearable_data_repo_with_location_labels_sub/house_B/experiments/walking_rapid	figshare	doi:10.6084/m9.figshare.6051794	https://doi.org/10.6084/m9.figshare.6051794	house_B	walking
user_a	Experiments	CC2650; ADXL362; HX-A500E-K	Texas Instruments; Analog Devices Inc.; Panasonic	house_B_walking_natural	residential_wearable_data_repo_with_location_labels_sub/house_B/experiments/walking_natural	figshare	doi:10.6084/m9.figshare.6051794	https://doi.org/10.6084/m9.figshare.6051794	house_B	walking
user_a	Experiments	CC2650; ADXL362; HX-A500E-K	Texas Instruments; Analog Devices Inc.; Panasonic	house_B_living_1	residential_wearable_data_repo_with_location_labels_sub/house_B/experiments/living_1	figshare	doi:10.6084/m9.figshare.6051794	https://doi.org/10.6084/m9.figshare.6051794	house_B	living
user_a	Experiments	CC2650; ADXL362; HX-A500E-K	Texas Instruments; Analog Devices Inc.; Panasonic	house_B_living_2	residential_wearable_data_repo_with_location_labels_sub/house_B/experiments/living_2	figshare	doi:10.6084/m9.figshare.6051794	https://doi.org/10.6084/m9.figshare.6051794	house_B	living
user_d	Experiments	CC2650; ADXL362; HX-A500E-K	Texas Instruments; Analog Devices Inc.; Panasonic	house_B_living_3	residential_wearable_data_repo_with_location_labels_sub/house_B/experiments/living_3	figshare	doi:10.6084/m9.figshare.6051794	https://doi.org/10.6084/m9.figshare.6051794	house_B	living
user_d	Experiments	CC2650; ADXL362; HX-A500E-K	Texas Instruments; Analog Devices Inc.; Panasonic	house_B_living_4	residential_wearable_data_repo_with_location_labels_sub/house_B/experiments/living_4	figshare	doi:10.6084/m9.figshare.6051794	https://doi.org/10.6084/m9.figshare.6051794	house_B	living
user_c	Experiments	CC2650; ADXL362; HX-A500E-K	Texas Instruments; Analog Devices Inc.; Panasonic	house_C_fingerprint_floor	residential_wearable_data_repo_with_location_labels_sub/house_C/experiments/fingerprint_floor	figshare	doi:10.6084/m9.figshare.6051794	https://doi.org/10.6084/m9.figshare.6051794	house_C	fingerprint
user_c	Experiments	CC2650; ADXL362; HX-A500E-K	Texas Instruments; Analog Devices Inc.; Panasonic	house_C_fingerprint_activity	residential_wearable_data_repo_with_location_labels_sub/house_C/experiments/fingerprint_activity	figshare	doi:10.6084/m9.figshare.6051794	https://doi.org/10.6084/m9.figshare.6051794	house_C	fingerprint
user_c	Experiments	CC2650; ADXL362; HX-A500E-K	Texas Instruments; Analog Devices Inc.; Panasonic	house_C_fingerprint_rapid	residential_wearable_data_repo_with_location_labels_sub/house_C/experiments/fingerprint_rapid	figshare	doi:10.6084/m9.figshare.6051794	https://doi.org/10.6084/m9.figshare.6051794	house_C	fingerprint
user_c	Experiments	CC2650; ADXL362; HX-A500E-K	Texas Instruments; Analog Devices Inc.; Panasonic	house_C_living_1	residential_wearable_data_repo_with_location_labels_sub/house_C/experiments/living_1	figshare	doi:10.6084/m9.figshare.6051794	https://doi.org/10.6084/m9.figshare.6051794	house_C	living
user_c	Experiments	CC2650; ADXL362; HX-A500E-K	Texas Instruments; Analog Devices Inc.; Panasonic	house_C_living_2	residential_wearable_data_repo_with_location_labels_sub/house_C/experiments/living_2	figshare	doi:10.6084/m9.figshare.6051794	https://doi.org/10.6084/m9.figshare.6051794	house_C	living
user_c	Experiments	CC2650; ADXL362; HX-A500E-K	Texas Instruments; Analog Devices Inc.; Panasonic	house_C_living_3	residential_wearable_data_repo_with_location_labels_sub/house_C/experiments/living_3	figshare	doi:10.6084/m9.figshare.6051794	https://doi.org/10.6084/m9.figshare.6051794	house_C	living
user_c	Experiments	CC2650; ADXL362; HX-A500E-K	Texas Instruments; Analog Devices Inc.; Panasonic	house_C_living_4	residential_wearable_data_repo_with_location_labels_sub/house_C/experiments/living_4	figshare	doi:10.6084/m9.figshare.6051794	https://doi.org/10.6084/m9.figshare.6051794	house_C	living
user_c	Experiments	CC2650; ADXL362; HX-A500E-K	Texas Instruments; Analog Devices Inc.; Panasonic	house_C_living_5	residential_wearable_data_repo_with_location_labels_sub/house_C/experiments/living_5	figshare	doi:10.6084/m9.figshare.6051794	https://doi.org/10.6084/m9.figshare.6051794	house_C	living
user_c	Experiments	CC2650; ADXL362; HX-A500E-K	Texas Instruments; Analog Devices Inc.; Panasonic	house_C_living_6	residential_wearable_data_repo_with_location_labels_sub/house_C/experiments/living_6	figshare	doi:10.6084/m9.figshare.6051794	https://doi.org/10.6084/m9.figshare.6051794	house_C	living
user_c	Experiments	CC2650; ADXL362; HX-A500E-K	Texas Instruments; Analog Devices Inc.; Panasonic	house_C_living_7	residential_wearable_data_repo_with_location_labels_sub/house_C/experiments/living_7	figshare	doi:10.6084/m9.figshare.6051794	https://doi.org/10.6084/m9.figshare.6051794	house_C	living
user_c	Experiments	CC2650; ADXL362; HX-A500E-K	Texas Instruments; Analog Devices Inc.; Panasonic	house_C_living_8	residential_wearable_data_repo_with_location_labels_sub/house_C/experiments/living_8	figshare	doi:10.6084/m9.figshare.6051794	https://doi.org/10.6084/m9.figshare.6051794	house_C	living
user_c	Experiments	CC2650; ADXL362; HX-A500E-K	Texas Instruments; Analog Devices Inc.; Panasonic	house_C_living_9	residential_wearable_data_repo_with_location_labels_sub/house_C/experiments/living_9	figshare	doi:10.6084/m9.figshare.6051794	https://doi.org/10.6084/m9.figshare.6051794	house_C	living
user_c	Experiments	CC2650; ADXL362; HX-A500E-K	Texas Instruments; Analog Devices Inc.; Panasonic	house_C_living_10	residential_wearable_data_repo_with_location_labels_sub/house_C/experiments/living_10	figshare	doi:10.6084/m9.figshare.6051794	https://doi.org/10.6084/m9.figshare.6051794	house_C	living
user_d	Experiments	CC2650; ADXL362; HX-A500E-K	Texas Instruments; Analog Devices Inc.; Panasonic	house_D_fingerprint_floor	residential_wearable_data_repo_with_location_labels_sub/house_D/experiments/fingerprint_floor	figshare	doi:10.6084/m9.figshare.6051794	https://doi.org/10.6084/m9.figshare.6051794	house_D	fingerprint
user_d	Experiments	CC2650; ADXL362; HX-A500E-K	Texas Instruments; Analog Devices Inc.; Panasonic	house_D_fingerprint_activity	residential_wearable_data_repo_with_location_labels_sub/house_D/experiments/fingerprint_activity	figshare	doi:10.6084/m9.figshare.6051794	https://doi.org/10.6084/m9.figshare.6051794	house_D	fingerprint
user_d	Experiments	CC2650; ADXL362; HX-A500E-K	Texas Instruments; Analog Devices Inc.; Panasonic	house_D_fingerprint_rapid	residential_wearable_data_repo_with_location_labels_sub/house_D/experiments/fingerprint_rapid	figshare	doi:10.6084/m9.figshare.6051794	https://doi.org/10.6084/m9.figshare.6051794	house_D	fingerprint
user_d	Experiments	CC2650; ADXL362; HX-A500E-K	Texas Instruments; Analog Devices Inc.; Panasonic	house_D_living_1	residential_wearable_data_repo_with_location_labels_sub/house_D/experiments/living_1	figshare	doi:10.6084/m9.figshare.6051794	https://doi.org/10.6084/m9.figshare.6051794	house_D	living
user_d	Experiments	CC2650; ADXL362; HX-A500E-K	Texas Instruments; Analog Devices Inc.; Panasonic	house_D_living_2	residential_wearable_data_repo_with_location_labels_sub/house_D/experiments/living_2	figshare	doi:10.6084/m9.figshare.6051794	https://doi.org/10.6084/m9.figshare.6051794	house_D	living
user_d	Experiments	CC2650; ADXL362; HX-A500E-K	Texas Instruments; Analog Devices Inc.; Panasonic	house_D_living_3	residential_wearable_data_repo_with_location_labels_sub/house_D/experiments/living_3	figshare	doi:10.6084/m9.figshare.6051794	https://doi.org/10.6084/m9.figshare.6051794	house_D	living
user_d	Experiments	CC2650; ADXL362; HX-A500E-K	Texas Instruments; Analog Devices Inc.; Panasonic	house_D_living_4	residential_wearable_data_repo_with_location_labels_sub/house_D/experiments/living_4	figshare	doi:10.6084/m9.figshare.6051794	https://doi.org/10.6084/m9.figshare.6051794	house_D	living
user_d	Experiments	CC2650; ADXL362; HX-A500E-K	Texas Instruments; Analog Devices Inc.; Panasonic	house_D_living_5	residential_wearable_data_repo_with_location_labels_sub/house_D/experiments/living_5	figshare	doi:10.6084/m9.figshare.6051794	https://doi.org/10.6084/m9.figshare.6051794	house_D	living
